# Supplementary material for: Sensitive Detection of Pharmaceutical Drugs and Metabolites in Serum Using Data-Independent Acquisition Mass Spectrometry and Open-Access Data Acquisition Tools
Source: Pharmaceuticals (Basel). 2022 Jul 21;15(7):901. doi: 10.3390/ph15070901 (PMC9317224; doi:10.3390/ph15070901)
Supplement: Supplementary file 1 [file pharmaceuticals-15-00901-s001.zip]

Archive with 1 entries (1 files):
- pharmaceuticals-1785168-supplementary.pdf
